# Supplementary material for: Human Genomic Diversity Where the Mediterranean Joins the Atlantic
Source: Mol Biol Evol. 2019 Dec 9;37(4):1041–55. doi: 10.1093/molbev/msz288 (PMC7086172; doi:10.1093/molbev/msz288)
Supplement: msz288-Supplementary_Data [file msz288-supplementary_data.zip]

Archive with 3 entries (2 files):
- msz288-Suppl_Data/
- msz288-Suppl_Data/MBE-19-0603_Supp Figs_R2.pdf
- msz288-Suppl_Data/MBE-19-0603_Supp Tables.pdf
